# Supplementary material for: CO2 diffusion in tobacco: a link between mesophyll conductance and leaf anatomy
Source: Interface Focus. 2021 Feb 12;11(2):20200040. doi: 10.1098/rsfs.2020.0040 (PMC7898150; doi:10.1098/rsfs.2020.0040)
Supplement: Supplementary Data File 1 [file rsfs20200040supp1.xlsx]

## Sheet: A
Clarke, Danila and von Caemmerer "CO2 diffusion in tobacco: a link between mesophyll conductance and leaf anatomy" Interface Focus. Data Supplementary File 1
CO2 Assimilation Rate (μmol m-2 s-1)
Plant Age (weeks)	6	7	8	9
	﻿21.92905	23.5949	16.075	8.46061
	20.0127	24.7311	20.7791	10.2953
	19.4354	22.3488	17.952	11.2082
	20.5181	20.5972	22.4853	12.3072
	19.713	23.8896	19.9205	11.4634
	21.8644	24.5486	21.8087	12.2416
	20.5427	21.2765	15.5328
	18.9823	22.1029	19.1195

## Sheet: gm
Clarke, Danila and von Caemmerer "CO2 diffusion in tobacco: a link between mesophyll conductance and leaf anatomy" Interface Focus. Data Supplementary File 1
Mesophyll Conductance (mol CO2 m-2 s-1 bar-1)
Plant Age (weeks)	6	7	8	9
	﻿0.32896	0.39918	0.25453	0.20317
	0.33127	0.35404	0.37465	0.20945
	0.40919	0.35632	0.29036	0.24936
	0.37975	0.33032	0.34477	0.53442
	0.46673	0.37983	0.40166	0.26555
	0.48763	0.39722	0.40477	0.23848
	0.38787	0.37462	0.31038
	0.373	0.48435	0.35034

## Sheet: Ci - Cc
Clarke, Danila and von Caemmerer "CO2 diffusion in tobacco: a link between mesophyll conductance and leaf anatomy" Interface Focus. Data Supplementary File 1
Ci-Cc (μbar)
Plant Age (weeks)	6	7	8	9
	﻿67.10731	59.8399	65.0169	43.3832
	62.1446	70.801	58.1741	52.7577
	50.5772	64.4953	64.1296	47.4156
	55.9393	63.8504	66.044	23.3191
	44.75	63.8187	50.8948	47.2818
	50.1253	62.259	54.8045	53.0419
	54.1519	57.4812	50.6489
	52.6567	45.8151	55.0667

## Sheet: gs
Clarke, Danila and von Caemmerer "CO2 diffusion in tobacco: a link between mesophyll conductance and leaf anatomy" Interface Focus. Data Supplementary File 1
Stomatal Conductance (mol CO2 m-2 s-1)
Plant Age (weeks)	6	7	8	9
	﻿0.3696	0.25967	0.23887	0.12505
	0.29134	0.33161	0.21354	0.19064
	0.24347	0.2672	0.20033	0.18313
	0.25073	0.19698	0.21053	0.22929
	0.3266	0.27361	0.24453	0.167
	0.25303	0.29977	0.21817	0.19622
	0.2553	0.24249	0.20855
	0.30036	0.25885	0.19567

## Sheet: Ca - Ci
Clarke, Danila and von Caemmerer "CO2 diffusion in tobacco: a link between mesophyll conductance and leaf anatomy" Interface Focus. Data Supplementary File 1
Ca-Ci (μbar)
Plant Age (weeks)	6	7	8	9
	﻿61.85649	92.8523	70.9096	73.6263
	71.5453	76.6057	99.7424	59.1876
	82.7995	85.8854	92.6061	66.0076
	84.2279	107.068	111.018	57.9922
	62.9905	89.2371	84.1685	73.6059
	88.7102	83.8065	102.177	66.8724
	82.824	90.1425	78.0698
	65.9117	87.4441	102.056
