# Supplementary material for: CO2 diffusion in tobacco: a link between mesophyll conductance and leaf anatomy
Source: Interface Focus. 2021 Feb 12;11(2):20200040. doi: 10.1098/rsfs.2020.0040 (PMC7898150; doi:10.1098/rsfs.2020.0040)
Supplement: Supplementary Data File 2 [file rsfs20200040supp2.xlsx]

## Sheet: LMA
Clarke, Danila and von Caemmerer "CO2 diffusion in tobacco: a link between mesophyll conductance and leaf anatomy" Interface Focus. Data Supplementary File 2
Leaf Mass per Area (g m2)
leaf position	1	2	3	4	5	6	7	8	9	10
	﻿25.5102	25	25.5102	23.9796	22.449	23.4694	27.0408	29.0816	36.7347	32.1429
	25.5102	28.0612	27.551	27.0408	28.0612	25.5102	25.5102	30.6122	30.6122	25
	22.9592	20.9184	26.0204	22.9592	26.5306	23.9796	28.5714	25	27.0408	30.102
	25.5102	24.4898	26.5306	22.9592	27.0408	24.4898	26.5306	28.0612	34.1837	28.0612

## Sheet: leaf thickness
Clarke, Danila and von Caemmerer "CO2 diffusion in tobacco: a link between mesophyll conductance and leaf anatomy" Interface Focus. Data Supplementary File 2
Leaf Thickness (μm)
leaf position	1	2	3	4	5	6	7	8	9	10
	﻿189.33	194.822	218.942	214.317	283.219	275.085	330.169	401.569	430.24	541.252
	182.568	197.048	202.152	206.244	248.001	244.361	335.617	364.246	407.367	546.154
	191.685	195.742	195.346	222.961	216.24	234.144	333.588	359.715	406.172	517.388
	191.139	196.917	196.889	241.572	226.822	244.319	309.434	339.869	407.784	524.107
	186.218	194.561	202.706	222.863	224.568	246.033	333.225	350.853	418.18	509.416
	200.455	205.567	186.439	211.082	244.236	262.498	325.178	351.401	421.073	504.444
	203.15	204.279	205.999	215.397	245.246	262.123	319.13	379.513	394.15	490.046
	193.105	186.669	226.652	237.921	224.431	288.703	320.08	400.728	416.575	502.88
	273.841	266.683	264.176	297.881	310.124	313.259	384.146	393.56	423.356	514.696
	247.889	272.912	241.048	300.228	313.63	313.666	371.248	386.206	432.095	529.909
	280.931	255.478	241.408	278.516	305.326	312.164	369.684	391.532	413.737	486.373
	265.907	273.612	255.141	277.083	275.519	290.243	363.615	391.071	420.348	500.792
	272.647	269.538	247.821	313.512	289.149	300.654	358.946	387.747	402.309	486.677
	278.207	282.791	255.739	290.773	296.628	322.455	365.578	380.256	407.814	481.905
	259.701	275.854	273.561	278.374	294.915	311.333	365.544	404.061	422.926	496.816
	217.085	267.287	268.432	289.945	300.554	304.572	364.251	408.647	422.71	503.215
	217.549	197.035	250.314	274.874	279.538	328.539	359.213	370.322	378.733	499.566
	195.674	203.138	240.787	250.612	257.736	299.873	344.777	347.744	349.99	493.18
	191.181	196.666	248.7	249.792	254.559	302.176	321.055	357.188	371.86	452.116
	187.962	199.92	263.177	250.498	230.163	279.741	313.183	355.45	377.978	512.647
	203.217	187.36	241.005	235.993	250.891	300.623	307.906	356.614	385.224	522.706
	187.221	195.66	250.999	227.175	269.633	303.925	313.202	335.092	386.254	558.387
	202.346	190.396	252.021	231.224	287.647	306.827	319.74	364.049	375.973	552.841
	227.364	207.504	269.265	245.09	283.179	313.285	330.287	370.986	397.381	536.299

## Sheet: mesophyll layer thickness
Clarke, Danila and von Caemmerer "CO2 diffusion in tobacco: a link between mesophyll conductance and leaf anatomy" Interface Focus. Data Supplementary File 2
Leaf mesophyll layer thickness (μm)
leaf position	1	2	3	4	5	6	7	8	9	10
	﻿138.363	156.646	175.691	167.428	255.609	244.8	285.569	348.179	344.771	473.922
	145.289	152.916	184.376	180.851	235.262	241.805	288.876	323.585	375.171	465.923
	152.684	162.688	176.52	167.329	245.153	229.18	269.732	325.207	378.431	470.059
	136.314	157.398	170.123	177.849	248.478	220.708	273.694	301.827	365.12	451.407
	151.93	178.122	171.931	173.295	223.041	215.285	270.782	288.456	371.993	429.999
	135.625	167.035	168.619	163.409	205.675	215.304	263.671	290.39	333.966	451.844
	142.573	159.103	157.42	190.104	195.402	195.935	268.443	291.681	344.844	464.567
	149.762	151.948	168.943	190.095	182.184	211.545	262.226	283.043	341.542	456.441
	152.571	162.666	163.554	185.141	182.899	201.88	249.138	271.839	354.148	426.459
	144.615	158.806	158.609	213.547	191.204	202.987	262.214	277.862	338.678	433.358
	145.734	155.196	146.085	209.697	192.943	206.382	255.246	279.484	345.755	402.078
	151.503	161.824	167.653	205.216	179.302	201.809	256.979	270.531	341.825	428.823
	153.485	157.192	165.88	192.394	172.149	195.451	288.019	280.354	356.602	452.628
	154.691	153.161	154.659	196.725	164.999	198.325	284.469	305.643	359.71	440.324
	147.725	156.294	164.585	184.429	181.601	201.143	263.811	311.169	369.679	438.074
	152.926	152.038	161.766	202.059	202.53	205.405	281.181	310.046	347.976	450.933
	147.822	163.538	167.918	178.863	206.753	203.529	269.225	319.23	336.89	393.428
	161.462	176.7	154.051	179.584	194.591	200.665	283.192	333.198	316.202	411.424
	143.547	164.306	161.902	170.851	183.855	208.439	286.885	291.095	332.542	396.55
	152.095	163.886	156.592	175.322	197.409	212.846	274.177	332.9	331.635	420.27
	165.223	162.915	153.518	190.694	205.986	204.045	283.768	351.436	343.671	426.485
	159.147	150.729	157.898	177.433	204.34	210.164	266.182	313.158	345.55	409.679
	154.587	147.438	167.549	186.288	205.779	200.99	246.294	332.011	335.218	452.6
	175.181	138.793	162.017	172.736	205.176	208.054	263.811	339.436	352.325	440.85
	161.558	158.342	171.677	199.511	195.172	209.487	222.001	356.822	370.112	471.091
	159.147	159.662	186.4	194.745	190.303	214.341	243.038	349.095	369.483	482.393
	160.573	165.763	193.141	194.406	192.9	202.945	232.843	328.658	377.515	461.287
	151.647	156.59	191.832	166.984	187.385	205.406	251.358	327.432	400.22	457.01
	141.591	158.018	189.02	169.276	211.142	209.837	293.727	330.668	391.055	440.226
	158.953	159.477	194.16	185.031	204.475	207.834	278.37	321.023	390.318	420.693
	145.051	157.733	179.678	171.328	191.253	203.66	282.982	305.535	339.062	437.027
	145.179	163.189	191.383	169.633	210.78	221.699	272.232	309.391	328.696	458.223
	159.957	163.719	173.94	182.831	189.868	214.641	274.144	289.873	349.706	454.304
	161.233	146.016	177.22	180.775	221.104	219.64	273.294	296.415	352.77	444.537
	147.648	161.312	173.518	179.115	236.894	229.088	269.884	280.548	329.822	414.827
	148.103	150.607	174.734	168.039	238.304	222.492	269.555	279.147	341.052	436.656
	156.527	155.954	159.678	187.275	261.805	227.862	262.72	275.959	314.215	401.515
	163.792	166.681	166.743	182.779	264.314	227.501	260.23	293.604	336.59	422.993
	143.718	166.782	155.652	183.888	260.896	228.487	251.542	268.958	352.668	440.233
	157.9	166.706	150.112	200.149	258.885	218.284	254.433	286.912	364.452	448.232
	161.103	143.735	165.949	211.721	257.158	222.477	276.769	278.785	352.57	429.727
	148.873	147.425	162.961	205.127	272.122	210.479	272.949	278.649	332.82	428.205
	153.205	150.146	169.117	197.435	250.048	211.892	276.539	278.29	356.342	418.97
	161.511	139.187	169.012	199.886	270.277	216.235	288.982	278.429	341.692	459.132
	152.448	141.782	163.084	188.809	278.147	211.039	274.667	272.96	328.687	452.469
	172.904	159.048	171.264	189.49	270.295	211.888	276.625	281.419	372.371	449.68
	165.361	155.329	159.984	190.308	262.606	211.973	239.37	308.075	377.341	398.25
	160.663	156.817	179.819	191.921	255.61	211.639	249.201	309.811	349.968	394.611
	163.006	143.614	155.378	194.646	254.684	206.539	230.612	322.178	344.973	413.078
	229.427	151.077	162.882	189.773	253.623	208.579	237.725	323.058	386.435	398.326
	222.606	142.579	170.809	188.943	238.991	214.027	237.302	325.268	346.292	407.022
	215.885	134.781	153.612	181.951	253.798	214.939	283.399	320.26	346.372	416.318
	211.365	140.176	159.868	175.419	243.121	198.971	261.309	318.357	359.752	431.522
	204.306	157.139	164.106	170.773	247.643	198.521	326.557	339.89	348.741	398.693
	216.321	240.278	170.286	184.791	230.824	195.428	333.818	337.612	360.181	387.072
	203.805	232.161	176.725	188.537	246.822	207.071	330.167	337.666	375.292	406.856
	207.105	210.859	170.527	190.581	254.906	202.418	303.212	334.454	356.918	384.43
	218.699	217.799	191.83	179.024	269.538	207.894	315.582	326.626	350.743	399.338
	232.095	229.488	190.782	189.416	259.221	205.245	325.798	304.202	349.73	426.645
	236.246	220.232	194.182	174.951	231.622	215.135	313.075	314.437	344.369	427.687
	228.245	216.741	193.25	180.866	230.649	214.695	325.828	313.593	339.244	413.436
	228.595	235.116	194.507	193.598	257.848	240.362	322.887	312.176	335.046	419.127
	223.259	239.86	182.873	194.258	234.057	232.316	321.296	348.588	330.28	407.563
	221.516	240.804	211.947	256.126	242.061	230.818	310.957	338.762	338.7	423.611
	238.613	235.844	213.452	245.852	263.81	285.872	325.6	318.318	310.975	424.063
	218.556	233.022	209.257	267.848	271.866	257.514	293.384	331.809	303.829	418.833
	222.813	232.081	220.323	277.244	246.517	249.269	287.185	329.109	327.838	410.895
	239.269	231.07	206.066	275.819	250.169	249.008	307.548	301.055	339.616	413.081
	214.469	245.005	206.012	258.96	222.416	272.778	302.19	300.829	335.687	384.359
	216.088	243.617	192.738	260.052	229.221	265.763	313.236	309.054	325.162	395.422
	215.227	228.254	201.954	241.866	252.644	274.428	317.105	273.167	312.33	385.163
	214.92	235.708	194.858	243.962	243.679	258.75	325.324	284	349.157	419.211
	211.144	237.023	213.571	244.581	238.162	267.48	309.934	310.35	368.902	434.576
	195.38	229.415	206.598	238.611	244.959	248.071	308.028	295.534	337.086	445.583
	222.208	221.894	220.312	234.239	266.875	270.034	324.025	298.631	336.272	440.003
	232.523	230.286	210.545	251.608	268.554	264.224	305.846	296.608	344.221	426.272
	243.707	218.38	189.411	252.36	263.168	249.369	313.339	305.817	348.902	394.791
	227.215	237.017	214.708	249.168	259.398	258.547	312.832	334.977	321.411	385.209
	208.358	219.942	215.777	263.483	275.973	258.263	320.021	349.711	329.204	382.014
	207.392	220.562	212.52	242.517	276.922	263.984	306.622	342.463	344.665	394.505
	193.474	221.18	217.554	239.913	260.381	280.317	288.758	322.891	351.505	420.568
	207.441	213.217	205.36	234.08	266.006	282.346	324.796	324.698	356.842	430.332
	222.692	218.108	205.86	229.428	236.696	261.133	335.892	316.473	344.576	441.162
	215.342	233.424	207.883	241.36	244.428	274.501	318.914	345.364	363.301	433.861
	211.564	235.6	206.953	246.02	225.182	283.573	319.886	320.164	358.901	427.923
	213.745	216.977	226.744	243.499	255.495	274.341	331.986	327.839	355.381	411.613
	209.12	229.456	228.668	230.455	262.173	259.85	335.219	308.393	331.54	387.51
	222.86	234.459	234.464	249.254	244.59	240.426	345.676	297.91	381.854	391.193
	234.924	214.314	200.462	255.684	256.126	250.497	320.321	308.077	386.889	382.978
	234.729	214.422	222.436	256.39	234.641	254.965	311.742	318.182	378.75	379.541
	231.505	212.995	215.922	245.782	258.994	238.307	326.753	325.015	376.203	417.341
	231.238	237.501	225.976	239.133	248.537	237.771	307.399	333.465	355.684	423.49
	214.917	239.084	231.535	231.938	233.47	240.271	320.591	330.989	370.493	375.674
	218.661	242.386	233.52	241.35	247.437	227.149	326.485	353.532	353.476	354.216
	232.802	233.773	218.506	252.73	243.234	264.887	306.406	303.053	348.868	369.449
	241.488	233.661	223.985	245.108	252.467	268.278	330.838	326.927	354.815	366.062
	226.767	238.487	214.213	237.338	256.503	277.376	310.632	332.326	345.807	371.973
	234.859	238.054	213.593	248.209	263.286	287.63	323.641	332.759	373.165	366.874
	234.316	239.284	224.215	236.044	268.727	252.571	331.704	322.156	368.832	366.941
	243.384	247.104	219.791	232.592	272.628	253.976	314.075	300.587	351.789	384.518
	226.51	236.607	210.611	230.06	255.662	270.75	311.951	323.552	342.21	367.944
	232.748	233.894	208.629	236.779	258.211	278.73	303.124	329.07	334.926	354.27
	254.339	240.744	220.108	241.089	267.571	282.916	304.398	352.567	324.74	375.099
	230.33	234.31	202.717	237.228	254.873	263.521	302.241	334.569	340.659	392.222
	208.992	229.427	200.752	244.564	264.162	253.421	317.886	296.028	310.901	413.115
	226.767	218.073	203.061	222.836	230.271	270.612	324.967	310.557	307.755	407.142
	216.791	220.371	192.211	246.177	223.781	251.153	304.917	322.446	342.73	395.802
	200.244	236.736	201.643	264.522	225.583	268.33	337.11	316.341	342.232	399.864
	209.909	219.719	190.002	243.408	222.605	248.816	305.877	299.284	333.499	435.8
	180.249	206.457	203.463	257.54	229.258	265.498	307.078	305.956	322.633	450.309
	177.93	221.032	211.247	255.587	214.71	271.752	325.642	321.654	286.325	440.329
	176.432	226.819	214.533	252.263	203.248	277.329	310.238	304.878	281.061	443.733
	168.145	215.145	226.357	261.079	201.865	263.598	314.184	299.418	295.295	451.107
	160.77	225.719	206.265	240.581	185.047	278.389	314.137	316.716	302.372	465.653
	170.465	234.373	207.154	230.103	190.663	265.339	306.387	301.595	294.726	477.613
	181.17	215.737	193.059	242.84	201.79	256.151	304.603	299.862	309.195	480.287
	170.919	170.438	205.497	249.662	191.575	254.863	310.56	300.506	314.825	430.123
	155.296	174.163	203.061	239.987	199.3	239.134	296.6	291.648	331.108	390.765
	155.258	169.48	212.875	231.245	190.897	241.845	284.837	321.88	299.091	415.141
	158.927	171.081	212.664	232.482	194.208	224.199	299.72	297.543	312.5	435.456
	160.308	168.171	216.388	239.987	193.572	245.761	288.312	304.779	315.403	433.695
	150.403	166.744	206.156	246.703	200.959	259.689	271.429	309.464	321.796	436.997
	155.242	156.514	219.922	242.882	196.582	268.081	257.793	297.868	316.482	408.063
	149.732	154.384	205.3	244.664	200.49	268.628	261.696	314.423	329.768	382.632
	161.77	153.041	227.446	237.873	213.203	248.993	263.656	295.885	342.454	385.14
	156.666	152.955	226.283	237.763	214.082	239.701	275.332	304.874	333.622	385.795
	150.58	159.977	231.295	253.989	229.151	249.172	288.987	297.293	337.053	366.389
	142.433	152.884	237.02	253.95	246.811	252.798	283.769	321.937	327.465	371.567
	137.852	162.866	205.724	252.538	240.021	243.064	281.181	302.715	306.979	382.866
	156.076	161.468	217.572	248.804	240.681	247.103	287.025	312.308	314.196	388.505
	158.825	159.413	214.087	235.539	240.65	260.332	256.501	291.879	335.048	399.471
	155.395	160.038	230.647	239.935	222.457	246.723	263.067	294.726	319.692	401.613
	155.481	170.01	226.922	231.601	250.264	255.657	273.439	280.462	290.69	406.136
	165.535	156.803	216.172	241.048	247.542	257.831	291.095	270.425	282.214	402.85
	160.96	154.249	225.478	252.384	228.58	251.828	288.348	302.102	298.27	450.385
	160.331	157.67	212.259	247.753	235.241	239.071	248.705	299.548	298.545	434.167
	154.672	162.852	225.916	259.923	238.428	247.892	248.066	330.21	297.573	432.654
	174.203	162.644	208.493	236.393	228.87	241.935	261.104	314.414	314.681	423.074
	174.735	160.655	215.323	250.711	244.615	252.601	265.592	331.218	307.483	428.221
	181.912	152.413	214.692	243.617	253.42	245.198	242.861	322.699	303.897	423.26
	174.549	163.554	221.489	256.276	245.095	247.587	255.865	351.862	319.408	437.988
	150.006	167.543	216.209	263.695	250.993	259.072	251.961	317.549	314.431	456.298
	160.279	166.777	219.496	269.865	256.536	253.138	246.754	292.902	319.587	429.888
	157.226	143.269	208.85	270.853	231.42	249.781	254.566	299.719	328.274	446.576
	168.273	162.289	208.02	261.34	222.155	256.861	270.13	299.357	340.369	402.608
	148.359	160.389	217.432	253.85	229.647	246.041	285.077	297.338	337.388	403.769
	153.032	166.086	202.353	253.658	234.577	242.135	268.87	307.826	328.841	389.626
	156.584	152.373	190.792	220.664	222.47	253.273	269.488	299.004	323.174	389.355
	159.155	158.609	186.635	233.669	209.385	249.81	260.397	302.169	304.207	381.042
	141.596	146.846	187.535	231.939	195.766	233.992	272.728	321.42	315.958	396.907
	141.715	176.742	195.015	220.51	191.984	246.849	261.042	299.103		421.611
	151.035	167.198	185.906	225.585	198.376	257.51	245.462	293.898		405.94
	148.103	164.256	201.717	228.487	194.073	252.914	251.312	284.354		447.54
	146.68	161.575	206.228	226.288	202.708	253.696	248.055	287.505		450.604
	149.731	155.374	205.968	218.124	191.51	272.568	269.776	299.351
	156.983	150.291	201.79	212.892	195.079	265.663	276.051	332.846
	151.699	167.251	206.376	209.832	191.007	268.503	283.72	315.754
	166.902	153.041	206.442	221.824	198.468	277.895	275.349	318.55
	173.776	154.822	199.541	218.035	197.345	271.882	261.969
	159.557	154.465	195.265	220.405	199.008	263.748	251.284
	175.023	172.694	198.493	205.458	212.909	274.205	250.094
	175.576	165.828	197.216	202.282	215.241	269.029	267.812
	178.925	182.678	211.785	224.457	223.335	267.062	272.904
	168.153	161.641	207.265	211.487	249.335	260.35	267.999
	180.352	171.482	192.393	192.332	251.781	249.086	269.626
	185.855		187.824	209.12	247.649	248.163	282.928
	178.704		187.448	209.135	242.431	243.923	253.226
	167.735		191.497	199.778	258.764	252.095	247.426
	184.759		218.125	205.166	229.176	255.546	261.477
	192.3		210.899	190.493	238.163	257.463	256.502
			208.041	191.695	238.485	235.145	262.743
			206.696	193.296	251.453	255.037	248.854
			207.559	204.45	249.084	261.964	280.198
			205.778	203.892		252.206	283.233
			197.941	200.7		250.981	261.085
			201.689	191.551		249.225	253.93
			198.391	188.59		246.922	258.586
			199.853	167.025		255.024	285.387
			203.886	173.226		244.538	288.067
			188.147	190.842		252.481	285.942
			188.335	195.461		246.358	263.598
			198.13	179.892		245.523	259.221
			206.522	190.322		244.802	273.752
			206.606	183.86		247.801	292.838
			210.458	181.823		255.024	285.44
			193.554	181.131		239.675
			200.732	183.404		241.459
			207.282	193.677		270.648
			204.599	198.491		266.302
			209.535	204.341		254.728
			208.467	207.465		247.831
			204.702	209.895		266.938
			202.035	214.508		241.808
			200.085	197.306		246.312
			189.744	201.609		266.592
			199.479	207.659		259.915
			192.393	208.537
			196.646	201.809
			195.321	201.216
			192.278	211.794
			218.357	193.298
			204.957	196.976
				204.026
				209.233

## Sheet: Sc
Clarke, Danila and von Caemmerer "CO2 diffusion in tobacco: a link between mesophyll conductance and leaf anatomy" Interface Focus. Data Supplementary File 2
Sc
leaf position	1	2	3	4	5	6	7	8	9	10
	﻿17.46368	13.7012	13.4052	15.3312	13.7099	11.8639	16.7226	12.4081	10.9957	14.2019
	17.2068	13.9469	12.2174	13.516	12.3784	13.4971	14.205	11.5688	11.0115	10.8284
	17.7583	13.8924	14.5406	13.0212	10.7775	14.0892	13.219	11.1556	9.69652	12.6386
	16.1707	13.9679	13.4931	14.5797	15.2911	14.6356	15.2941	9.09555	11.2264	12.4379
	14.5588	18.872	13.1903	15.5551	13.1527	14.0709	12.9803	14.7091	10.1108	14.0608
	15.615	16.5043	11.2409	14.0003	12.3664	15.4935	15.2242	10.0064	8.47339	9.39429
	15.9918	15.9991	14.979	15.6652	12.2095	14.0331	13.894	10.1221	9.67666	10.9528
	15.821	15.9747	14.7219	13.8214	14.5725	14.0084	12.5806	12.9478	9.77588	9.44868
	16.9996	15.0459	14.4376	15.3774	17.8296	14.5996	15.165	10.3632	10.8704	10.3198
	16.6421	14.2183	13.8834	12.7661	21.4724	17.1178	16.7741	9.93804	12.9953	9.60009
	14.2146	13.8816	15.5576	12.7508	18.2749	13.3458	18.7744	9.27896	10.227	10.7184
	14.0324	12.4691	14.5309	12.0743	16.0478	16.1815	16.4148	11.5207	10.934	4.81283
	14.6044			13.3886			20.629			10.2139
	17.2288			11.1663			16.1067			10.1554
	15.5273			16.2176			18.5462			10.4421
	13.5648			13.6132			13.4815			12.3546
	14.9038			14.8421			15.509			11.7012
	13.0187			16.8809			14.6994			10.9352
	16.5867			16.8827			13.3278			11.9
	16.4761			19.4452			16.1548
	13.8313			15.47			14.6088
	13.1513			15.1345			17.5947
	12.7951			17.2279			12.4857
	13.5606
	13.2168
	12.6471
	12.5137

## Sheet: Smes
Clarke, Danila and von Caemmerer "CO2 diffusion in tobacco: a link between mesophyll conductance and leaf anatomy" Interface Focus. Data Supplementary File 2
Smes
leaf position	1	2	3	4	5	6	7	8	9	10
	﻿19.58807	15.0985	14.7184	17.2584	16.1966	14.0322	20.5897	16.8052	15.9313	20.0961
	18.7838	15.2411	13.9215	15.5826	14.9501	15.7736	17.5363	15.4467	16.5674	16.2281
	21.5387	14.8907	16.0774	14.7707	12.4285	17.3241	15.8003	14.7345	12.5669	19.7546
	19.3665	15.5488	15.9671	18.0029	17.9105	17.0096	18.7185	13.6054	15.8527	19.2961
	16.4092	20.2517	14.5228	18.8063	15.0524	16.4062	16.0747	20.9637	16.6488	20.8149
	19.7219	18.2596	12.4479	16.4257	17.0447	17.4718	20.7836	16.3322	14.881	14.8736
	19.4456	17.8375	16.983	18.0313	15.7669	16.6566	16.8119	15.501	15.8797	18.1661
	17.7497	17.1955	16.0792	17.0619	18.5394	17.8996	17.7961	17.6876	14.8726	16.8527
	18.7812	16.2992	16.9004	18.47	17.8296	16.4859	20.0596	14.6625	15.941	17.9801
	18.4782	15.3888	17.8626	17.3505	21.4724	19.2408	23.9756	13.3503	18.0934	17.2731
	17.0154	15.0765	18.6603	17.0284	18.2749	15.7492	24.4952	14.6218	14.5863	18.8068
	16.5921	13.819	18.8656	14.2333	16.0478	19.9519	19.6103	15.9945	15.8045	12.4406
	17.6236			17.1453			23.6254			18.7861
	20.9519			14.406			19.977			19.4548
	17.6485			18.9869			24.2828			17.0798
	17.0316			17.2411			15.9026			22.1389
	19.8756			16.2194			18.102			18.678
	15.6883			18.6537			18.7764			20.0763
	19.7053			18.6657			16.5936			20.8217
	21.2745			20.5151			20.5772
	17.8323			16.5075			18.2986
	18.5895			16.8863			22.9578
	17.9676			19.9953			16.533
	16.5536
	16.865
	16.8189
	17.1765

## Sheet: Sc Smes
Clarke, Danila and von Caemmerer "CO2 diffusion in tobacco: a link between mesophyll conductance and leaf anatomy" Interface Focus. Data Supplementary File 2
Sc/Smes
leaf position	1	2	3	4	5	6	7	8	9	10
	﻿0.89155	0.90835	0.91074	0.86951	0.85142	0.82943	0.81334	0.7192	0.71316	0.71812
	0.91605	0.91229	0.8779	0.86364	0.84712	0.8535	0.81313	0.75171	0.68065	0.6821
	0.82449	0.93196	0.90441	0.88248	0.87368	0.81545	0.8366	0.75912	0.76683	0.64348
	0.83498	0.89976	0.84506	0.80918	0.85327	0.84044	0.82549	0.67045	0.70981	0.63549
	0.88723	0.93187	0.90307	0.82492	0.86819	0.8615	0.80297	0.69463	0.59048	0.65674
	0.79176	0.90387	0.88944	0.8449	0.71804	0.88326	0.73121	0.61475	0.56431	0.63192
	0.82239	0.89694	0.87178	0.86845	0.77525	0.84048	0.83734	0.64037	0.60604	0.60697
	0.89134	0.92901	0.90926	0.81059	0.78335	0.78115	0.70553	0.73669	0.61776	0.5227
	0.90514	0.92702	0.85377	0.83726	0.87139	0.88543	0.756	0.7101	0.65841	0.57474
	0.90063	0.92607	0.77445	0.711	0.80747	0.88919	0.69963	0.74125	0.71605	0.54452
	0.83539	0.92361	0.8339	0.75497	0.8171	0.84127	0.76645	0.62507	0.69238	0.55937
	0.84573	0.89926	0.77457	0.84049	0.6809	0.80875	0.83705	0.71833	0.67618	0.45418
	0.82869			0.7868			0.87317			0.54844
	0.82594			0.78117			0.80626			0.52091
	0.8779			0.85183			0.76376			0.62696
	0.78217			0.79529			0.84776			0.55258
	0.74584			0.9169			0.84692			0.61191
	0.82151			0.90061			0.77345			0.54952
	0.83571			0.89784			0.80324			0.57408
	0.77151			0.94545			0.77999
	0.76917			0.93662			0.77651
	0.70069			0.89454			0.75893
	0.70579			0.84744			0.75808
	0.82319
	0.77889
	0.74326
	0.7244

## Sheet: A
Clarke, Danila and von Caemmerer "CO2 diffusion in tobacco: a link between mesophyll conductance and leaf anatomy" Interface Focus. Data Supplementary File 2
CO2 Assimilation Rate (μmol m-2 s-1)
leaf position	1	2	3	4	5	6	7	8	9	10
	﻿31.38725	31.6925	31.4503	27.6316	33.6683	29.6227	22.8887	22.9351	18.3525	10.2953
	30.0907	28.7064	35.4469	29.4957	31.4659	28.5273	25.3173	19.7352	13.0999	11.2082
	29.2808	33.2968	32.0803	29.6256	27.1618	28.2862	18.5151	21.8838	10.8918	11.4634
	28.1136	33.6612	35.6831	32.7056	31.3636	29.8906	23.5988	18.34	17.8683	8.46061

## Sheet: gm
Clarke, Danila and von Caemmerer "CO2 diffusion in tobacco: a link between mesophyll conductance and leaf anatomy" Interface Focus. Data Supplementary File 2
Mesophyll Conductance (mol CO2 m-2 s-1 bar-1)
leaf position	1	2	3	4	5	6	7	8	9	10
	﻿0.47863	0.59644	0.50999	0.43871	0.63026	0.56925	0.39971	0.4095	0.46402	0.20945
	0.46678	0.54216	0.51416	0.44101	0.56986	0.60483	0.41548	0.35067	0.2506	0.24936
	0.48887	0.54853	0.45244	0.61463	0.47975	0.57373	0.44876	0.47067	0.37135	0.26555
	0.49872	0.45049	0.52678	0.67818	0.61868	0.47775	0.3858	0.41763	0.36072	0.20317

## Sheet: Ci-Cc
Clarke, Danila and von Caemmerer "CO2 diffusion in tobacco: a link between mesophyll conductance and leaf anatomy" Interface Focus. Data Supplementary File 2
Ci-Cc (μbar)
leaf position	1	2	3	4	5	6	7	8	9	10
	﻿68.16089	53.2583	61.8491	64.2586	54.2104	52.4058	58.8538	57.2635	41.6112	52.7577
	64.5463	53.5246	69.2302	68.975	55.432	47.5754	61.45	57.1789	55.6054	47.4156
	60.242	60.7796	72.8623	49.9602	58.1221	51.6496	42.6246	47.1156	37.1459	47.2818
	57.0125	76.0542	67.8484	49.8134	51.5637	63.0807	61.6517	50.0338	54.1137	43.3832

## Sheet: gs
Clarke, Danila and von Caemmerer "CO2 diffusion in tobacco: a link between mesophyll conductance and leaf anatomy" Interface Focus. Data Supplementary File 2
Stomatal Conductance (mol CO2 m-2 s-1)
leaf position	1	2	3	4	5	6	7	8	9	10
	﻿0.36754	0.32271	0.40323	0.35435	0.37117	0.28695	0.29502	0.24491	0.19743	0.19064
	0.35545	0.39727	0.41351	0.39809	0.36065	0.29683	0.26018	0.22142	0.2143	0.18313
	0.38142	0.31758	0.41025	0.29713	0.2944	0.25463	0.25989	0.19741	0.1958	0.167
	0.38049	0.39996	0.37604	0.38883	0.32905	0.26897	0.26051	0.21298	0.18939	0.12505

[truncated: 7 more sheets: Ca-Ci, stomatal density, Leaf N, Rubisco sites, chloroplast thickness, chloroplast length, cell wall thickness]
